# Supplementary material for: A prophylactic subcutaneous dose of the anticoagulant tinzaparin does not influence qPCR-based assessment of circulating levels of miRNA in humans
Source: PLoS One. 2022 Nov 3;17(11):e0277008. doi: 10.1371/journal.pone.0277008 (PMC9632808; doi:10.1371/journal.pone.0277008)
Supplement: S1 Dataset — (XLSX) [file pone.0277008.s001.xlsx]

## Sheet: Fig 1
	UniSp2			UniSp4			UniSp5
CON	LTG	ETG	CON	LTG	ETG	CON	LTG	ETG
19.9569	20.75	19.9678	26.9449	27.6483	26.8937	34.5901	36.4067	34.8177
20.3212	20.13	20.5301	27.2081	27.1465	27.4844	34.9501	34.562	35.6092
19.8291	20.7361	19.9013	26.7699	27.6487	26.9818	34.332	35.2411	34.8849
19.7623	20.0553	20.8528	26.6213	26.8431	27.7565	34.4689	34.8983	35.4553
19.3236	19.9601	20.5683	26.5129	26.9545	27.4377	33.6548	35.197	33.7785
19.727	20.314	19.8043	26.6932	27.24	26.8163	35.601	34.4728	35.1324
20.2579	20.5849	19.9835	27.3385	27.5469	26.9248	35.2186	36.6841	35.0825
19.5086	20.6231	20.0154	26.6365	27.3297	27.1285	34.8597	34.7151	35.2139
19.2769	21.5356	20.6049	26.6123	27.8932	27.5145	33.816	35.555	34.8125
20.7061	20.0102	19.8318	27.8819	27.0702	27.0179	36.6673	34.8224	35.4208
19.566	20.466	20.0012	26.7016	27.5647	26.9263	34.745	35.7367	36.0847
20.8392	19.9548	20.2835	27.8401	26.9457	27.501	36.0441	34.4586	35.326
21.1934	20.5223	20.7067	28.1847	27.6258	27.6453	35.6489	37.1274	36.6104
20.2367	20.5098	20.4714	27.2599	27.443	27.4912	36.6757	36.2532	35.5976
	20.5686	20.4281		27.4501	27.5527		35.7216	36.0882
	19.9833	20.5187		27.0496	27.5691		36.6362	36.4624
	21.2015	20.58		28.17	27.6888		37.2993	33.9174
	20.1234	19.5065		27.2501	26.636		34.9012	34.0307
	19.9037	19.7781		26.8824	26.7336		34.0667	33.6578
	20.3242	20.2576		27.2677	28.4558		35.5377	34.5146
	19.0938	19.7683		26.4428	27.861		33.2451	34.4605
	20.6912	20.026		28.7311	28.0061		34.8722	34.6891
	19.5715	20.2434		27.1263	27.43		34.1554	36.0024
	19.9183	20.7982		27.4835	27.8781		34.1751	34.7228
	21.8181	19.9858		28.9797	26.9556		37.4159	34.4195
	20.0803	20.5871		27.213	27.571		35.7763	34.5148
	20.4928	19.9634		27.5263	26.959		34.9228	35.8939
	19.4261	20.9243		26.5411	28.0688		34.6143	34.7131
	19.8725	20.0095		26.8939	27.7419		34.7149	34.97
	19.8155	20.5761		26.895	28.8446		34.4719	35.001
	19.9139	20.8129		27.0914	28.5211		34.7193	35.8248
	19.7456	20.8519		28.0721	28.188		33.6474	33.6636
	19.0611	19.1415		26.4837	26.78		34.5116	34.2507
	21.1115	20.2081		28.6221	27.5374		35.6369	34.8199
	19.2115	20.1981		26.1852	28.2577		33.6352	35.8971
	19.9545	21.444		26.9236	28.9945		35.2513	35.9609
	19.8724	20.4856		26.8887	27.5556		33.9913	34.2625
	20.502	19.8071		27.5752	27.9024		35.8128	34.703
	20.7307	21.1724		27.817	29.0312		36.7171	34.1979
	20.2865	19.3184		27.5247	26.5461		35.7367	35.9231
	21.0304	20.4434		28.1423	27.2781		35.6075	34.8231
	20.5436	20.2795		27.223	27.0827		34.6441	34.7029
	20.5225	20.2029		27.3166	27.0176		35.7504	35.2261
	20.1763	19.9623		27.0022	26.9837		34.9122	35.2186
	20.5707	20.5285		27.5975	27.5068		35.3298	33.4353
	20.7319	18.788		27.3407	25.9925		34.9333	37.3749
	20.2476	21.4426		26.9878	28.3338		34.1471	35.7985
	19.6509	20.0715		26.5135	27.1418		34.8151	35.4508
	20.5531	19.9669		27.2438	27.03		34.1909	35.4249
	20.861	21.9449		27.8831	28.9432		35.9734	33.6269
	21.2311	19.1832		27.9407	26.7622		36.7178	36.2711
	20.9434	20.7937		27.993	27.8902		35.5718	38.0528
	19.7307	21.4511		26.6909	28.8572		34.3298	35.1565
	20.089	20.4577		27.1804	27.1479		34.5799	36.9756
	19.8787	20.4416		26.8073	27.4768		35.9497	38.1939
	20.5956	20.6638		27.5458	27.4224		35.7204	37.8625
	20.4905	21.4642		27.4692	28.0764			35.6396
		21.7172			28.2118			34.6703
		20.0485			26.9245			35.5635
		20.535			27.3255			35.4707
		20.2108			27.2168			34.4652
		20.8792			27.5984			35.1821
		21.1172			28.0599			34.4184
		19.5668			26.8158			34.8718
		21.0745			27.8884			35.5025
		20.5375			27.4878			34.7862
		20.8129			27.712			34.5375
		20.1846			27.2248			35.043
		20.4247			27.4847			36.8625
		20.907			27.8976
		20.5267			27.48

## Sheet: Fig 2
hsa-miR-133a-3p	hsa-miR-222-3p	hsa-miR-30e-5p	hsa-miR-1-3p	hsa-miR-133a-3p	hsa-miR-133b
2.32098	0.767403	0.869249	2.05322	2.32098	0.243028
0.240912	0.850387	1.31901	0.119335	0.240912	0.255978
1.40083	1.01046	1.04094	0.962661	1.40083	2.40499
0.53762	1.07907	0.909679	0.151417	0.53762	0.625121
0.62788	1.09883	1.07709	1.19044	0.62788	0.627221
1.01447	0.82099	1.19422	1.8546	1.01447	1.14358
0.369138	0.801801	0.83695	0.767853	0.369138	0.597299
0.824717	1.16761	1.23736	1.15152	0.824717	2.6733
0.352812	0.87809	0.681152	0.35236	0.352812	1.03918
1.00007	1.07385	1.32717	0.272895	1.00007	1.0646
1.3929	0.860532	1.00192	1.70713	1.3929	0.892403
0.92238	0.982623	1.17785	0.6781	0.92238	1.28756

## Sheet: Fig 3
	cDNA level			qPCR level
CON	LTG	ETG	CON	LTG	ETG
17.7655	17.8098	17.6989	18.9681	18.8099	18.8097
17.6816	17.8435	17.635	18.8794	18.9297	18.9034
17.7218	17.7575	18.0835	18.9054	18.8379	18.7699
17.6986	17.6297	17.8693	18.7574	18.8178	18.8218
18.0415	17.6669	17.9118	18.9879	18.8138	18.8519
17.859	18.0222	17.733	19.0684	18.8293	18.863
17.9164	17.7555	17.7232	18.9512	18.9074	18.9071
17.9453	17.6411	17.6923	18.912	18.7141	18.8379
17.7655	17.795	17.6484	19.0235	18.8087	18.8344
17.8971	17.8354	17.7387	18.9879	18.8191	18.8141
17.997	18.096	17.6998	18.7847	18.8611	18.8972
17.658	17.6945	18.3274	18.8708	18.8623	18.8047
18.029	17.7787	17.9248	18.8168	18.8529	18.7694
17.9518	17.7804	18.0394	18.822	18.8502	18.8388
	17.6815	17.9646		18.8372	18.7425
	17.9893	17.8765		18.9316	18.9285
	18.0218	18.1634		18.7372	18.7518
	17.9402	17.9962		18.9099	18.9358
	18.0433	18.0027		18.901	18.7502
	18.17	17.9032		18.9364	18.8848
	18.1002	18.0773		18.8438	18.8718
	18.1517	18.1003		18.8454	18.9078
	18.4541	17.8895		18.799	18.8918
	18.0027	17.8112		18.8038	18.8527
	18.0261	17.7819		18.8051	18.9152
	18.0744	17.8704		18.9037	18.8457
	18.1258	17.8988		18.8121	18.8812
	17.9958	18.0375		18.8844	18.8346
	17.8353	17.99		18.9208	19.0304
	17.7535	17.9273		18.8583	18.9056
	17.8778	17.9567		18.8524	18.919
	18.0281	17.9635		18.8546	18.8597
	17.888	17.804		18.9591	18.9232
	17.9255	17.8011		18.955	19.2913
	17.8996	17.9978		19.1212	18.897
	17.9484	17.9823		18.9184	18.9025
	17.894	17.9765		18.7928	18.9582
	17.9945	17.965		18.819	18.9491
	17.8754	17.999		18.8696	18.9243
	17.9361	18.2658		18.8743	18.8327
	17.8784	18.0178		18.8643	18.7431
	17.8538	17.9625		18.7401	18.7474
	18.1329	17.8686		18.9525	18.8104
	17.9771	18.1112		18.7943	18.7731
	18.0639	18.0119		18.7564	18.8201
	18.1262	17.9657		18.9569	18.912
	18.0752	17.9417		18.8788	18.8942
	18.0145	18.0424		19.0307	18.9031
	18.0299	17.879		18.8369	18.8935
	18.0863	17.9889		18.8067	18.8597
	17.9655	17.9123		18.9349	18.8451
	18.061	18.0268		18.9413	18.7809
	18.091	18.0395		18.8393	18.7585
	18.1539	17.7269		18.9344	18.84
	18.151	18.1507		18.785	18.7857
	17.7078	18.2435		18.8887	18.8933
	18.0115	18.666		18.8774	18.8549
	17.8175	18.1687		18.8982	18.8415
		18.123			18.966
		18.0244			18.9078
		17.9955			18.862
		18.0801			18.8858
		17.9746			18.7832
		18.2517			18.8907
		18.6195			18.9034
		18.2194			18.8734
		17.838			18.8686
		17.7895			18.9366
		18.061			18.8531
		17.9395			18.9564
		18.0098			18.7628
